# Supplementary material for: Multiple novel promoter-architectures revealed by decoding the hidden heterogeneity within the genome
Source: Nucleic Acids Res. 2014 Oct 17;42(20):12388–403. doi: 10.1093/nar/gku924 (PMC4227772; doi:10.1093/nar/gku924)
Supplement: SUPPLEMENTARY DATA [file supp_gku924_nar-02085-n-2014-File005.zip]

Archive with 2 entries (2 files):
- TableS1.pdf
- TableS2.pdf
